# Supplementary material for: Estimating lake ice thickness in Central Ontario
Source: PLoS One. 2018 Dec 6;13(12):e0208519. doi: 10.1371/journal.pone.0208519 (PMC6283572; doi:10.1371/journal.pone.0208519)
Supplement: S1 File — The supplementary data file includes metadata information about the location of the weather station at MacDonald Lake, full temperature data from the weather station for 2015/2016 and 2016/2017 ice seasons, and SWIP recorded ice thickness data for 2016/2017. (XLSX) [file pone.0208519.s001.xlsx]

## Sheet: Metadata
	Lat.	Long
Weather station at MacDonald Lake	45.1917	-78.6377
Shallow Water Ice Profiler	45.2308	-78.5784

## Sheet: 2015_2016
Date	Temperature (°C)
2015-12-01	-0.935757
2015-12-02	1.88071
2015-12-03	-0.303792
2015-12-04	2.12178
2015-12-05	2.28243
2015-12-06	0.702937
2015-12-07	0.918361
2015-12-08	0.991931
2015-12-09	4.56692
2015-12-10	5.74983
2015-12-11	5.56278
2015-12-12	3.86713
2015-12-13	2.16796
2015-12-14	7.85704
2015-12-15	2.22085
2015-12-16	-1.93182
2015-12-17	3.25894
2015-12-18	-0.715639
2015-12-19	-3.97439
2015-12-20	-2.78581
2015-12-21	0.46884
2015-12-22	3.02399
2015-12-23	6.183
2015-12-24	8.25224
2015-12-25	2.38085
2015-12-26	-0.960313
2015-12-27	-1.82272
2015-12-28	-10.8733
2015-12-29	-9.23904
2015-12-30	-3.47191
2015-12-31	-1.52302
2016-01-01	-3.0463
2016-01-02	-3.45315
2016-01-03	-7.40021
2016-01-04	-18.2483
2016-01-05	-16.9072
2016-01-06	-6.26118
2016-01-07	-5.90291
2016-01-08	-4.51342
2016-01-09	1.07265
2016-01-10	1.04544
2016-01-11	-12.9119
2016-01-12	-9.76825
2016-01-13	-14.5164
2016-01-14	-9.51431
2016-01-15	-6.91971
2016-01-16	-5.32785
2016-01-17	-9.94481
2016-01-18	-17.8961
2016-01-19	-18.1848
2016-01-20	-14.7787
2016-01-21	-15.0672
2016-01-22	-13.649
2016-01-23	-14.8347
2016-01-24	-11.3819
2016-01-25	-4.00811
2016-01-26	-0.0033125
2016-01-27	-6.72001
2016-01-28	-3.12952
2016-01-29	-10.6461
2016-01-30	-8.06251
2016-01-31	0.730736
2016-02-01	0.86959
2016-02-02	-2.8976
2016-02-03	1.15312
2016-02-04	-2.61475
2016-02-05	-6.20418
2016-02-06	-3.5981
2016-02-07	-0.966972
2016-02-08	-2.66015
2016-02-09	-7.07687
2016-02-10	-9.40173
2016-02-11	-19.9007
2016-02-12	-15.4757
2016-02-13	-28.9565
2016-02-14	-28.7259
2016-02-15	-16.0519
2016-02-16	-4.27687
2016-02-17	-9.25357
2016-02-18	-18.3192
2016-02-19	-7.78191
2016-02-20	1.30729
2016-02-21	-2.06572
2016-02-22	-11.8463
2016-02-23	-9.39473
2016-02-24	-4.98728
2016-02-25	-4.3027
2016-02-26	-13.5131
2016-02-27	-4.78289
2016-02-28	-4.92174
2016-02-29	-5.63469
2016-03-01	-15.711
2016-03-02	-13.3315
2016-03-03	-19.7294
2016-03-04	-10.9009
2016-03-05	-8.99037
2016-03-06	-6.6712
2016-03-07	0.783146
2016-03-08	3.62391
2016-03-09	4.60142
2016-03-10	3.18412
2016-03-11	-0.226708
2016-03-12	1.60962
2016-03-13	3.81492
2016-03-14	2.6906
2016-03-15	3.57537
2016-03-16	3.53893
2016-03-17	1.2848
2016-03-18	-1.90468
2016-03-19	-5.56423
2016-03-20	-4.55983
2016-03-21	-4.20403
2016-03-22	-2.63251
2016-03-23	-1.19214
2016-03-24	-5.1045
2016-03-25	-2.49069
2016-03-26	-1.7121
2016-03-27	2.73324
2016-03-28	2.158
2016-03-29	-1.66814
2016-03-30	1.02307
2016-03-31	5.31297
2016-04-01	2.57072
2016-04-02	-1.32672
2016-04-03	-8.34562
2016-04-04	-7.36918
2016-04-05	-7.18949
2016-04-06	-3.69249
2016-04-07	0.878194
2016-04-08	-5.41539
2016-04-09	-7.91501
2016-04-10	-7.26951
2016-04-11	1.28101
2016-04-12	-0.431368
2016-04-13	-1.90828
2016-04-14	1.34588
2016-04-15	4.3728
2016-04-16	6.13293
2016-04-17	7.02776
2016-04-18	7.11214
2016-04-19	5.07854
2016-04-20	5.62653
2016-04-21	7.75826
2016-04-22	5.99637
2016-04-23	2.12691
2016-04-24	2.80941
2016-04-25	2.95056
2016-04-26	3.28917
2016-04-27	1.93445
2016-04-28	3.42099
2016-04-29	4.51803
2016-04-30	7.64746

## Sheet: 2016_2017
Date	Temperature (°C)	Ice Thickness (cm)
2016-12-01	4.8	0
2016-12-02	1.5	0
2016-12-03	0	0
2016-12-04	-1.5	0
2016-12-05	-1.3	0
2016-12-06	-0.8	0
2016-12-07	0.8	0
2016-12-08	-2.56275	0
2016-12-09	-6	0
2016-12-10	-11	0.626861
2016-12-11	-6.8	2.20576
2016-12-12	-2.3	3.56345
2016-12-13	-6.3	5.84809
2016-12-14	-8	5.6531
2016-12-15	-16	8.46613
2016-12-16	-16.3	9.14417
2016-12-17	-7	10.7814
2016-12-18	-13.1533	10.7797
2016-12-19	-14.6386	12.6583
2016-12-20	-8.49612	13.1161
2016-12-21	-0.898125	12.6345
2016-12-22	-1.96025	12.899
2016-12-23	-1.19271	13.0266
2016-12-24	-0.08575	13.0776
2016-12-25	-7.50425	12.9749
2016-12-26	-3.46212	16.1208
2016-12-27	-0.7515	17.1064
2016-12-28	-5.95567	17.4955
2016-12-29	-2.07029	17.8382
2016-12-30	-8.99037	17.286
2016-12-31	-5.52638	18.5442
2017-01-01	-5.91071	18.4305
2017-01-02	-4.25517	19.7128
2017-01-03	0.251417	21.2496
2017-01-04	-3.37004	22.8622
2017-01-05	-11.8663	23.7396
2017-01-06	-13.5554	24.1764
2017-01-07	-17.7917	25.559
2017-01-08	-18.9129	24.9907
2017-01-09	-12.0477	25.5232
2017-01-10	-4.6555	26.465
2017-01-11	0.870042	27.7285
2017-01-12	-1.26425	30.4035
2017-01-13	-11.4138	29.8919
2017-01-14	-13.8463	30.7922
2017-01-15	-7.38475	30.0219
2017-01-16	-4.51938	29.8584
2017-01-17	-3.86046	29.9612
2017-01-18	-1.79883	30.2184
2017-01-19	0.186708	29.8718
2017-01-20	-0.120667	29.8698
2017-01-21	0.986542	30.3959
2017-01-22	1.63054	29.9949
2017-01-23	-0.862542	29.8233
2017-01-24	-3.7995	29.6545
2017-01-25	-1.88467	29.7893
2017-01-26	-0.853708	29.7575
2017-01-27	-3.29325	30.4457
2017-01-28	-3.09146	30.1704
2017-01-29	-10.6086	30.1471
2017-01-30	-17.2787	30.7251
2017-01-31	-13.47	30.7523
2017-02-01	-7.17792	30.5172
2017-02-02	-11.1972	31.4682
2017-02-03	-10.304	31.4825
2017-02-04	-9.63487	32.4839
2017-02-05	-6.47129	32.6046
2017-02-06	-11.3232	33.1834
2017-02-07	-7.11267	34.5713
2017-02-08	-8.33304	34.3177
2017-02-09	-16.7025	34.746
2017-02-10	-12.9275	35.7836
2017-02-11	-7.04692	36.7113
2017-02-12	-7.649	37.3184
2017-02-13	-7.74858	38.134
2017-02-14	-5.23817	39.7202
2017-02-15	-4.51517	40.6048
2017-02-16	-11.7201	42.4207
2017-02-17	-11.0886	44.4049
2017-02-18	-1.10375	45.1992
2017-02-19	1.92617	44.2467
2017-02-20	-3.30354	44.465
2017-02-21	0.0315417	44.5796
2017-02-22	2.24738	44.481
2017-02-23	4.25683	42.804
2017-02-24	-0.0248333	41.8693
2017-02-25	0.20075	41.2967
2017-02-26	-4.68104	40.6094
2017-02-27	-1.67083	40.7047
2017-02-28	-0.291708	41.1611
2017-03-01	0.559208	40.2016
2017-03-02	-13.4792	38.8876
2017-03-03	-17.16	39.7773
2017-03-04	-19.5767	39.9755
2017-03-05	-14.3104	40.4131
2017-03-06	-2.88954	40.638
2017-03-07	3.20821	40.3015
2017-03-08	0.10775	39.3773
2017-03-09	-5.31133	39.0675
2017-03-10	-12.4672	39.0731
2017-03-11	-18.1287	40.7635
2017-03-12	-16.9708	42.1426
2017-03-13	-14.8942	43.7909
2017-03-14	-11.9296	44.8742
2017-03-15	-9.32275	45.2173
2017-03-16	-6.80587	45.6102
2017-03-17	-5.23783	46.028
2017-03-18	-1.32992	46.8646
2017-03-19	-0.8795	46.6021
2017-03-20	0.0779583	46.8781
2017-03-21	0.36975	46.1885
2017-03-22	-10.7839	46.0159
2017-03-23	-5.65925	46.4646
2017-03-24	-0.566125	46.9017
2017-03-25	-0.761292	47.0375
2017-03-26	-1.42633	47.4991
2017-03-27	2.70817	47.295
2017-03-28	2.25629	46.605
2017-03-29	0.402792	45.7737
2017-03-30	1.22458	45.9773
2017-03-31	-0.0439583	45.3068
2017-04-01	2.74454	44.8637
2017-04-02	2.67888	44.0462
2017-04-03	4.22017	43.3399
2017-04-04	2.63512	40.8043
2017-04-05	3.28967	38.4
2017-04-06	1.41133	36.3929
2017-04-07	-0.894042	37.5218
2017-04-08	1.59671	37.6796
2017-04-09	5.17046	36.8111
2017-04-10	9.00454	33.3304
2017-04-11	5.02087	27.9225
2017-04-12	1.868	24.3952
2017-04-13	3.22733	22.6319
2017-04-14	4.38254	19.9592
2017-04-15	4.45904	18.7741
2017-04-16	9.90746	14.8314
2017-04-17	1.96863	10.3498
2017-04-18	3.00175	9.36661
2017-04-19	7.7925	6.43727
2017-04-20	4.24579	2.3195
2017-04-21	4.51875	0
2017-04-22	4.91179	0
2017-04-23	6.93646	0
2017-04-24	5.41142	0
2017-04-25	8.08304	0
2017-04-26	11.7392	0
2017-04-27	17.2454	0
2017-04-28	10.3032	0
2017-04-29	7.74467	0
2017-04-30	1.27283	0
